# Supplementary material for: Occurrence of Tin in Foods and Dietary Exposure Assessment in Zhejiang Province, China
Source: Foods. 2026 Mar 10;15(6):982. doi: 10.3390/foods15060982 (PMC13025888; doi:10.3390/foods15060982)
Supplement: Supplementary file 1 [file foods-15-00982-s001.zip]

Archive with 1 entries (1 files):
- foods-4159406-supplementary.pdf
